# Supplementary material for: Transcriptomic Analysis of Hormone Signal Transduction, Carbohydrate Metabolism, Heat Shock Proteins, and SCF Complexes before and after Fertilization of Korean Pine Ovules
Source: Int J Mol Sci. 2023 Mar 31;24(7):6570. doi: 10.3390/ijms24076570 (PMC10094794; doi:10.3390/ijms24076570)
Supplement: Supplementary file 1 [file ijms-24-06570-s001.zip]

Archive with 1 entries (1 files):
- ijms-2308470-supplementary.pdf
